# Supplementary material for: Diversity of the genus Cryobacterium and proposal of 19 novel species isolated from glaciers
Source: Front Microbiol. 2023 Mar 20;14:1115168. doi: 10.3389/fmicb.2023.1115168 (PMC10067761; doi:10.3389/fmicb.2023.1115168)
Supplement: Supplementary file 1 [file Data_Sheet_1.XLSX]

## Sheet: Cryobacterium
Supplementary Table 1. Genetic information of the strains analyzed in this study.
Strain	Tmax (˚C)	Group	Assembly	Level	Size(Mb)	GC%	Scaffolds	CDS	Completeness (%)	Contamination (%)	Classification by GTDB-Tk
Cryobacterium arcticum SK-1T	28	PT	GCA_003185895.1	Contig	4.30552	68	13	3995	99.49	3.28	d__Bacteria;p__Actinobacteriota;c__Actinomycetia;o__Actinomycetales;f__Microbacteriaceae;g__Cryobacterium;s__Cryobacterium arcticum
Cryobacterium aureum Hh31T	18	SP	GCA_002954245.1	Contig	4.3142	64.3	52	3953	98.99	2.53	d__Bacteria;p__Actinobacteriota;c__Actinomycetia;o__Actinomycetales;f__Microbacteriaceae;g__Cryobacterium;s__Cryobacterium aureum
Cryobacterium breve TMT4-23T	20	SP	GCA_004402375.1	Contig	3.5216	66.3	38	3210	99.49	1.32	d__Bacteria;p__Actinobacteriota;c__Actinomycetia;o__Actinomycetales;f__Microbacteriaceae;g__Cryobacterium;s__Cryobacterium breve
Cryobacterium flavum Hh8T	18	SP	GCA_004402625.1	Contig	4.10168	64.7	45	3808	98.99	3.03	d__Bacteria;p__Actinobacteriota;c__Actinomycetia;o__Actinomycetales;f__Microbacteriaceae;g__Cryobacterium;s__Cryobacterium flavum
Cryobacterium levicorallinum Hh34T	18	SP	GCA_004402405.1	Contig	3.75332	64.5	36	3335	98.99	2.53	d__Bacteria;p__Actinobacteriota;c__Actinomycetia;o__Actinomycetales;f__Microbacteriaceae;g__Cryobacterium;s__Cryobacterium levicorallinum
Cryobacterium luteum Hh15T	20	SP	GCA_004402515.1	Contig	3.84112	65.1	65	3530	98.99	0.76	d__Bacteria;p__Actinobacteriota;c__Actinomycetia;o__Actinomycetales;f__Microbacteriaceae;g__Cryobacterium;s__Cryobacterium luteum
Cryobacterium melibiosiphilum Hh39T	18	SP	GCA_003602235.1	Contig	4.71104	66.9	97	4257	99.41	1.58	d__Bacteria;p__Actinobacteriota;c__Actinomycetia;o__Actinomycetales;f__Microbacteriaceae;g__Cryobacterium;s__Cryobacterium melibiosiphilum
Cryobacterium psychrophilum DSM 4854T	18	SP	GCA_004365915.1	Contig	3.67762	64.8	2	3322	99.49	1.52	d__Bacteria;p__Actinobacteriota;c__Actinomycetia;o__Actinomycetales;f__Microbacteriaceae;g__Cryobacterium;s__Cryobacterium psychrophilum
Cryobacterium psychrotolerans CGMCC 1.5382T	24	PT	GCA_900101115.1	Scaffold	3.24711	68.3	45	2999	99.49	0	d__Bacteria;p__Actinobacteriota;c__Actinomycetia;o__Actinomycetales;f__Microbacteriaceae;g__Cryobacterium;s__Cryobacterium psychrotolerans
Cryobacterium roopkundense RuG17T	20	SP	GCA_000764165.1	Contig	4.35683	65.3	226	4011	98.74	0.34	d__Bacteria;p__Actinobacteriota;c__Actinomycetia;o__Actinomycetales;f__Microbacteriaceae;g__Cryobacterium;s__Cryobacterium roopkundense
Cryobacterium ruanii Sr36T	18	SP	GCA_004404055.1	Contig	3.37431	64.4	24	3008	98.74	0.84	d__Bacteria;p__Actinobacteriota;c__Actinomycetia;o__Actinomycetales;f__Microbacteriaceae;g__Cryobacterium;s__Cryobacterium ruanii
Cryobacterium soli GCJ02T	26	PT	GCA_003611035.1	Complete	4.38546	68.4	1	3985	99.27	2.02	d__Bacteria;p__Actinobacteriota;c__Actinomycetia;o__Actinomycetales;f__Microbacteriaceae;g__Cryobacterium;s__Cryobacterium soli
Cryobacterium tepidiphilum NEAU-85T	30	PT	GCA_003716325.1	Contig	2.86282	68.9	31	2662	98.23	1.77	d__Bacteria;p__Actinobacteriota;c__Actinomycetia;o__Actinomycetales;f__Microbacteriaceae;g__Cryobacterium;s__Cryobacterium_tepidiphilum
Cryobacterium zongtaii TMN-42T	26	PT	GCA_002909375.1	Contig	4.04839	67.6	33	3757	99.49	2.02	d__Bacteria;p__Actinobacteriota;c__Actinomycetia;o__Actinomycetales;f__Microbacteriaceae;g__Cryobacterium;s__Cryobacterium zongtaii
Hh4T	24	PT	GCA_004403515.1	Scaffold	3.43893	68	122	3172	99.49	1.77	d__Bacteria;p__Actinobacteriota;c__Actinomycetia;o__Actinomycetales;f__Microbacteriaceae;g__Cryobacterium;s__Cryobacterium sp.
Hh14T	18	SP	GCA_004403305.1	Scaffold	4.38366	66.7	93	3891	99.16	2.02	d__Bacteria;p__Actinobacteriota;c__Actinomycetia;o__Actinomycetales;f__Microbacteriaceae;g__Cryobacterium;s__Cryobacterium sp.
HLT2-23T	20	SP	GCA_004402535.1	Scaffold	3.71566	65.4	35	3353	98.99	1.52	d__Bacteria;p__Actinobacteriota;c__Actinomycetia;o__Actinomycetales;f__Microbacteriaceae;g__Cryobacterium;s__Cryobacterium sp.
Hz16T	18	SP	GCA_004403985.1	Contig	3.46807	64.5	30	3092	99.24	0.67	d__Bacteria;p__Actinobacteriota;c__Actinomycetia;o__Actinomycetales;f__Microbacteriaceae;g__Cryobacterium;s__Cryobacterium sp.
MDB1-5T	26	PT	GCA_004402235.1	Contig	3.92722	67.7	48	3510	98.99	1.52	d__Bacteria;p__Actinobacteriota;c__Actinomycetia;o__Actinomycetales;f__Microbacteriaceae;g__Cryobacterium;s__Cryobacterium sp.
MDB2-BT	24	PT	GCA_004402485.1	Contig	4.1521	67.9	27	3721	98.74	2.4	d__Bacteria;p__Actinobacteriota;c__Actinomycetia;o__Actinomycetales;f__Microbacteriaceae;g__Cryobacterium;s__Cryobacterium sp.
MDT1-3T	24	PT	GCA_004402785.1	Contig	3.71541	67	87	3360	99.49	2.4	d__Bacteria;p__Actinobacteriota;c__Actinomycetia;o__Actinomycetales;f__Microbacteriaceae;g__Cryobacterium;s__Cryobacterium sp.
RHLS22-1T	26	PT	GCA_004402695.1	Contig	3.66991	67.6	58	3430	99.24	1.52	d__Bacteria;p__Actinobacteriota;c__Actinomycetia;o__Actinomycetales;f__Microbacteriaceae;g__Cryobacterium;s__Cryobacterium sp.
RHLT2-21T	22	PT	GCA_004402705.1	Contig	3.6516	68.6	52	3335	99.49	1.01	d__Bacteria;p__Actinobacteriota;c__Actinomycetia;o__Actinomycetales;f__Microbacteriaceae;g__Cryobacterium;s__Cryobacterium sp.
Sr39T	18	SP	GCA_004403185.1	Contig	3.45992	64.1	15	3119	98.74	1.52	d__Bacteria;p__Actinobacteriota;c__Actinomycetia;o__Actinomycetales;f__Microbacteriaceae;g__Cryobacterium;s__Cryobacterium sp.
Sr47T	24	PT	GCA_004402215.1	Contig	3.78396	68.3	81	3458	99.49	0	d__Bacteria;p__Actinobacteriota;c__Actinomycetia;o__Actinomycetales;f__Microbacteriaceae;g__Cryobacterium;s__Cryobacterium sp.
Sr54T	18	SP	GCA_004404025.1	Contig	3.58721	63.8	20	3222	98.74	1.11	d__Bacteria;p__Actinobacteriota;c__Actinomycetia;o__Actinomycetales;f__Microbacteriaceae;g__Cryobacterium;s__Cryobacterium sp.
Sr59T	26	PT	GCA_004403945.1	Contig	4.65757	67.6	53	4249	99.49	2.02	d__Bacteria;p__Actinobacteriota;c__Actinomycetia;o__Actinomycetales;f__Microbacteriaceae;g__Cryobacterium;s__Cryobacterium sp.
TMT1-1T	18	SP	GCA_004403345.1	Contig	3.53922	63.5	20	3168	98.99	1.62	d__Bacteria;p__Actinobacteriota;c__Actinomycetia;o__Actinomycetales;f__Microbacteriaceae;g__Cryobacterium;s__Cryobacterium sp.
TMT1-22T	22	PT	GCA_004402595.1	Contig	3.48779	68.1	91	3151	99.24	1.26	d__Bacteria;p__Actinobacteriota;c__Actinomycetia;o__Actinomycetales;f__Microbacteriaceae;g__Cryobacterium;s__Cryobacterium sp.
TMT1-23-1T	22	PT	GCA_004403465.1	Contig	3.53007	67.2	96	3189	99.49	1.77	d__Bacteria;p__Actinobacteriota;c__Actinomycetia;o__Actinomycetales;f__Microbacteriaceae;g__Cryobacterium;s__Cryobacterium sp.
TMT2-48-2T	20	SP	GCA_004403395.1	Contig	3.195	67.8	71	2891	99.49	1.77	d__Bacteria;p__Actinobacteriota;c__Actinomycetia;o__Actinomycetales;f__Microbacteriaceae;g__Cryobacterium;s__Cryobacterium sp.
TMT1-51T	24	PT	GCA_004403065.1	Scaffold	3.43392	67.8	46	3123	99.49	1.77	d__Bacteria;p__Actinobacteriota;c__Actinomycetia;o__Actinomycetales;f__Microbacteriaceae;g__Cryobacterium;s__Cryobacterium sp.
TMT2-16T	18	SP	GCA_004403415.1	Contig	3.5106	66.7	45	3172	99.49	2.9	d__Bacteria;p__Actinobacteriota;c__Actinomycetia;o__Actinomycetales;f__Microbacteriaceae;g__Cryobacterium;s__Cryobacterium sp.
Cryobacterium arcticum PAMC 27867			GCA_001679725.1	Complete	4.35123	68.3793	3	3972	99.49	2.08	d__Bacteria;p__Actinobacteriota;c__Actinomycetia;o__Actinomycetales;f__Microbacteriaceae;g__Cryobacterium;s__Cryobacterium arcticum
1639			GCA_019599185.1	Scaffold	4.01749	68	75	3672	99.33	2.02	d__Bacteria;p__Actinobacteriota;c__Actinomycetia;o__Actinomycetales;f__Microbacteriaceae;g__Cryobacterium;s__Cryobacterium sp.
Hb1	18	SP	GCA_004403585.1	Contig	3.58678	63.6	42	3204	98.99	0.51	d__Bacteria;p__Actinobacteriota;c__Actinomycetia;o__Actinomycetales;f__Microbacteriaceae;g__Cryobacterium;s__Cryobacterium sp.
Hh11	20	SP	GCA_004404045.1	Contig	3.71691	64.5	40	3447	98.99	1.52	d__Bacteria;p__Actinobacteriota;c__Actinomycetia;o__Actinomycetales;f__Microbacteriaceae;g__Cryobacterium;s__Cryobacterium levicorallinum
Hh38	20	SP	GCA_004403235.1	Contig	3.76933	64.4	49	3405	98.99	2.02	d__Bacteria;p__Actinobacteriota;c__Actinomycetia;o__Actinomycetales;f__Microbacteriaceae;g__Cryobacterium;s__Cryobacterium levicorallinum
Hh7	20	SP	GCA_004403155.1	Contig	3.94036	64.6	71	3591	98.99	2.58	d__Bacteria;p__Actinobacteriota;c__Actinomycetia;o__Actinomycetales;f__Microbacteriaceae;g__Cryobacterium;s__Cryobacterium levicorallinum
HLT2-28	24	PT	GCA_004402495.1	Contig	3.7182	68.5	32	3389	99.49	1.01	d__Bacteria;p__Actinobacteriota;c__Actinomycetia;o__Actinomycetales;f__Microbacteriaceae;g__Cryobacterium;s__Cryobacterium sp.
Hz7	18	SP	GCA_004402815.1	Contig	3.50932	66.7	58	3184	99.49	3.66	d__Bacteria;p__Actinobacteriota;c__Actinomycetia;o__Actinomycetales;f__Microbacteriaceae;g__Cryobacterium;s__Cryobacterium sp.
Hz9	18	SP	GCA_004402825.1	Contig	3.5061	64.4	27	3106	99.49	2.27	d__Bacteria;p__Actinobacteriota;c__Actinomycetia;o__Actinomycetales;f__Microbacteriaceae;g__Cryobacterium;s__Cryobacterium sp.
LW097			GCA_002205495.2	Complete	3.95989	67.5343	2	3641	99.49	2.02	d__Bacteria;p__Actinobacteriota;c__Actinomycetia;o__Actinomycetales;f__Microbacteriaceae;g__Cryobacterium;s__Cryobacterium zongtaii
M15			GCA_002929675.1	Scaffold	3.67112	63.4	41	3280	98.99	1.09	d__Bacteria;p__Actinobacteriota;c__Actinomycetia;o__Actinomycetales;f__Microbacteriaceae;g__Cryobacterium;s__Cryobacterium sp.
M23			GCA_002929655.1	Contig	3.55162	66.8	82	3183	99.49	1.89	d__Bacteria;p__Actinobacteriota;c__Actinomycetia;o__Actinomycetales;f__Microbacteriaceae;g__Cryobacterium;s__Cryobacterium sp.
M25			GCA_002929635.1	Scaffold	3.3491	67	58	3023	99.49	2.4	d__Bacteria;p__Actinobacteriota;c__Actinomycetia;o__Actinomycetales;f__Microbacteriaceae;g__Cryobacterium;s__Cryobacterium sp.
M91			GCA_002929615.1	Contig	3.98579	64.2	91	3599	98.99	2.02	d__Bacteria;p__Actinobacteriota;c__Actinomycetia;o__Actinomycetales;f__Microbacteriaceae;g__Cryobacterium;s__Cryobacterium levicorallinum
M96			GCA_002929845.1	Scaffold	3.29613	67	54	2967	99.49	1.89	d__Bacteria;p__Actinobacteriota;c__Actinomycetia;o__Actinomycetales;f__Microbacteriaceae;g__Cryobacterium;s__Cryobacterium sp.
MDB1-18-1	26	PT	GCA_004402735.1	Scaffold	4.01379	67.6	89	3673	98.99	1.52	d__Bacteria;p__Actinobacteriota;c__Actinomycetia;o__Actinomycetales;f__Microbacteriaceae;g__Cryobacterium;s__Cryobacterium sp.
MDB1-18-2	24	PT	GCA_004402205.1	Scaffold	4.01769	67.6	108	3683	98.99	1.52	d__Bacteria;p__Actinobacteriota;c__Actinomycetia;o__Actinomycetales;f__Microbacteriaceae;g__Cryobacterium;s__Cryobacterium sp.
MDB2-10	24	PT	GCA_004564285.1	Contig	4.00785	67.6	94	3598	98.99	1.52	d__Bacteria;p__Actinobacteriota;c__Actinomycetia;o__Actinomycetales;f__Microbacteriaceae;g__Cryobacterium;s__Cryobacterium sp.
MDB2-33-2	26	PT	GCA_004402545.1	Contig	4.17986	67.3	80	3736	98.99	2.27	d__Bacteria;p__Actinobacteriota;c__Actinomycetia;o__Actinomycetales;f__Microbacteriaceae;g__Cryobacterium;s__Cryobacterium sp.
MDB2-A-1	24	PT	GCA_004402675.1	Contig	4.04368	67.5	61	3641	98.99	1.52	d__Bacteria;p__Actinobacteriota;c__Actinomycetia;o__Actinomycetales;f__Microbacteriaceae;g__Cryobacterium;s__Cryobacterium sp.
MDB2-A-2	26	PT	GCA_004402425.1	Contig	4.03555	67.5	64	3637	98.99	1.52	d__Bacteria;p__Actinobacteriota;c__Actinomycetia;o__Actinomycetales;f__Microbacteriaceae;g__Cryobacterium;s__Cryobacterium sp.
MLB-32			GCA_000738085.1	Contig	4.36716	64.9	800	3980	96.49	14.02	d__Bacteria;p__Actinobacteriota;c__Actinomycetia;o__Actinomycetales;f__Microbacteriaceae;g__Cryobacterium;s__Cryobacterium sp.
MP_M3			GCA_015752155.1	Contig	3.94025	68.4	56	3431	99.49	1.01	d__Bacteria;p__Actinobacteriota;c__Actinomycetia;o__Actinomycetales;f__Microbacteriaceae;g__Cryobacterium;s__Cryobacterium sp.
N19			GCA_002929595.1	Contig	4.28838	64.5	54	3932	98.99	2.6	d__Bacteria;p__Actinobacteriota;c__Actinomycetia;o__Actinomycetales;f__Microbacteriaceae;g__Cryobacterium;s__Cryobacterium flavum
N21			GCA_002929575.1	Scaffold	4.10421	64.6	36	3809	98.99	3.28	d__Bacteria;p__Actinobacteriota;c__Actinomycetia;o__Actinomycetales;f__Microbacteriaceae;g__Cryobacterium;s__Cryobacterium flavum
N22			GCA_002929555.1	Contig	4.06187	68.3	39	3746	99.37	2.78	d__Bacteria;p__Actinobacteriota;c__Actinomycetia;o__Actinomycetales;f__Microbacteriaceae;g__Cryobacterium;s__Cryobacterium sp.
PAMC25264			GCA_019443325.1	Complete	4.06497	67.9	1	3530	97.98	1.52	d__Bacteria;p__Actinobacteriota;c__Actinomycetia;o__Actinomycetales;f__Microbacteriaceae;g__Cryobacterium;s__Cryobacterium sp.
SO1			GCA_004210215.2	Complete	4.06863	67.5	1	3753	99.49	2.02	d__Bacteria;p__Actinobacteriota;c__Actinomycetia;o__Actinomycetales;f__Microbacteriaceae;g__Cryobacterium;s__Cryobacterium sp.
Sr3	20	SP	GCA_004402835.1	Contig	3.43987	66.8	50	3118	99.49	1.89	d__Bacteria;p__Actinobacteriota;c__Actinomycetia;o__Actinomycetales;f__Microbacteriaceae;g__Cryobacterium;s__Cryobacterium sp.
Sr8	24	PT	GCA_004403225.1	Contig	3.48502	67.9	73	3209	99.49	1.26	d__Bacteria;p__Actinobacteriota;c__Actinomycetia;o__Actinomycetales;f__Microbacteriaceae;g__Cryobacterium;s__Cryobacterium psychrotolerans
TMB1-7	22	PT	GCA_004402435.1	Contig	3.86367	67.7	35	3551	99.49	2.53	d__Bacteria;p__Actinobacteriota;c__Actinomycetia;o__Actinomycetales;f__Microbacteriaceae;g__Cryobacterium;s__Cryobacterium zongtaii
TMB3-10	24	PT	GCA_004402305.1	Contig	3.96626	67.7	34	3672	99.49	2.53	d__Bacteria;p__Actinobacteriota;c__Actinomycetia;o__Actinomycetales;f__Microbacteriaceae;g__Cryobacterium;s__Cryobacterium zongtaii
TMB3-12	24	PT	GCA_004403165.1	Contig	3.96664	67.7	71	3676	99.49	2.53	d__Bacteria;p__Actinobacteriota;c__Actinomycetia;o__Actinomycetales;f__Microbacteriaceae;g__Cryobacterium;s__Cryobacterium zongtaii
TMB3-1-2	24	PT	GCA_004402225.1	Contig	3.96457	67.7	47	3672	99.49	2.53	d__Bacteria;p__Actinobacteriota;c__Actinomycetia;o__Actinomycetales;f__Microbacteriaceae;g__Cryobacterium;s__Cryobacterium zongtaii
TMB3-15	24	PT	GCA_004403315.1	Contig	3.9667	67.7	46	3676	99.49	2.53	d__Bacteria;p__Actinobacteriota;c__Actinomycetia;o__Actinomycetales;f__Microbacteriaceae;g__Cryobacterium;s__Cryobacterium zongtaii
TMN-39-2	26	PT	GCA_004402745.1	Contig	3.89416	67.8	48	3624	99.49	2.53	d__Bacteria;p__Actinobacteriota;c__Actinomycetia;o__Actinomycetales;f__Microbacteriaceae;g__Cryobacterium;s__Cryobacterium zongtaii
TMS1-13-1	20	SP	GCA_004403125.1	Contig	3.73461	64.7	22	3377	98.99	2.02	d__Bacteria;p__Actinobacteriota;c__Actinomycetia;o__Actinomycetales;f__Microbacteriaceae;g__Cryobacterium;s__Cryobacterium levicorallinum
TMS1-20-1	20	SP	GCA_004402355.1	Contig	3.69214	64.7	73	3351	98.99	1.52	d__Bacteria;p__Actinobacteriota;c__Actinomycetia;o__Actinomycetales;f__Microbacteriaceae;g__Cryobacterium;s__Cryobacterium levicorallinum
TMT1-19	18	SP	GCA_004403055.1	Scaffold	3.38055	67	71	3058	98.99	2.4	d__Bacteria;p__Actinobacteriota;c__Actinomycetia;o__Actinomycetales;f__Microbacteriaceae;g__Cryobacterium;s__Cryobacterium sp.
TMT1-21	24	PT	GCA_004403475.1	Contig	3.55884	67.8	112	3231	99.24	1.77	d__Bacteria;p__Actinobacteriota;c__Actinomycetia;o__Actinomycetales;f__Microbacteriaceae;g__Cryobacterium;s__Cryobacterium sp.
TMT1-2-1	24	PT	GCA_004403955.1	Contig	3.16198	68.3	84	2895	98.99	0	d__Bacteria;p__Actinobacteriota;c__Actinomycetia;o__Actinomycetales;f__Microbacteriaceae;g__Cryobacterium;s__Cryobacterium psychrotolerans
TMT1-2-2	18	SP	GCA_004403505.1	Contig	3.99927	64.7	27	3690	99.49	2.02	d__Bacteria;p__Actinobacteriota;c__Actinomycetia;o__Actinomycetales;f__Microbacteriaceae;g__Cryobacterium;s__Cryobacterium flavum
TMT1-3	20	SP	GCA_004402315.1	Contig	3.55394	65.3	40	3239	98.99	1.01	d__Bacteria;p__Actinobacteriota;c__Actinomycetia;o__Actinomycetales;f__Microbacteriaceae;g__Cryobacterium;s__Cryobacterium luteum
TMT1-62	20	SP	GCA_004403145.1	Contig	3.32458	66.9	51	2977	98.99	1.89	d__Bacteria;p__Actinobacteriota;c__Actinomycetia;o__Actinomycetales;f__Microbacteriaceae;g__Cryobacterium;s__Cryobacterium sp.
TMT1-66-1	18	SP	GCA_004403435.1	Contig	4.08456	64.6	26	3757	98.99	1.64	d__Bacteria;p__Actinobacteriota;c__Actinomycetia;o__Actinomycetales;f__Microbacteriaceae;g__Cryobacterium;s__Cryobacterium flavum
TMT2-10	22	PT	GCA_004403075.1	Scaffold	3.51766	68.1	136	3175	99.24	1.26	d__Bacteria;p__Actinobacteriota;c__Actinomycetia;o__Actinomycetales;f__Microbacteriaceae;g__Cryobacterium;s__Cryobacterium sp.
TMT2-14	20	SP	GCA_004402465.1	Contig	3.44619	66.8	46	3081	99.49	2.65	d__Bacteria;p__Actinobacteriota;c__Actinomycetia;o__Actinomycetales;f__Microbacteriaceae;g__Cryobacterium;s__Cryobacterium sp.
TMT2-15-1	20	SP	GCA_004402345.1	Contig	3.47009	66.8	60	3152	99.49	1.89	d__Bacteria;p__Actinobacteriota;c__Actinomycetia;o__Actinomycetales;f__Microbacteriaceae;g__Cryobacterium;s__Cryobacterium sp.
TMT2-17-1	18	SP	GCA_004402765.1	Contig	3.34404	66.9	53	3029	99.49	1.89	d__Bacteria;p__Actinobacteriota;c__Actinomycetia;o__Actinomycetales;f__Microbacteriaceae;g__Cryobacterium;s__Cryobacterium sp.
TMT2-18-2	20	SP	GCA_004402245.1	Scaffold	3.3762	67	44	3028	99.49	1.97	d__Bacteria;p__Actinobacteriota;c__Actinomycetia;o__Actinomycetales;f__Microbacteriaceae;g__Cryobacterium;s__Cryobacterium sp.
TMT2-18-3	18	SP	GCA_004402185.1	Scaffold	3.3778	67	54	3030	99.49	1.97	d__Bacteria;p__Actinobacteriota;c__Actinomycetia;o__Actinomycetales;f__Microbacteriaceae;g__Cryobacterium;s__Cryobacterium sp.
TMT2-23	26	PT	GCA_004403325.1	Contig	3.52336	68.1	116	3160	99.24	1.26	d__Bacteria;p__Actinobacteriota;c__Actinomycetia;o__Actinomycetales;f__Microbacteriaceae;g__Cryobacterium;s__Cryobacterium sp.
TMT2-4	18	SP	GCA_004402575.1	Contig	3.46076	66.8	46	3103	99.49	1.89	d__Bacteria;p__Actinobacteriota;c__Actinomycetia;o__Actinomycetales;f__Microbacteriaceae;g__Cryobacterium;s__Cryobacterium sp.
TMT2-42-4	20	SP	GCA_004402645.1	Contig	3.3928	67	49	3046	98.99	1.89	d__Bacteria;p__Actinobacteriota;c__Actinomycetia;o__Actinomycetales;f__Microbacteriaceae;g__Cryobacterium;s__Cryobacterium sp.
TMT2-59	24	PT	GCA_004403545.1	Scaffold	3.61299	68	103	3268	99.24	1.26	d__Bacteria;p__Actinobacteriota;c__Actinomycetia;o__Actinomycetales;f__Microbacteriaceae;g__Cryobacterium;s__Cryobacterium sp.
TMT3-12	20	SP	GCA_004403255.1	Scaffold	3.52195	66.3	52	3220	99.49	1.32	d__Bacteria;p__Actinobacteriota;c__Actinomycetia;o__Actinomycetales;f__Microbacteriaceae;g__Cryobacterium;s__Cryobacterium breve
TMT3-29-2	20	SP	GCA_004564305.1	Contig	3.50029	67.1	140	3176	99.49	1.77	d__Bacteria;p__Actinobacteriota;c__Actinomycetia;o__Actinomycetales;f__Microbacteriaceae;g__Cryobacterium;s__Cryobacterium sp.
TMT4-10	22	PT	GCA_004403275.1	Scaffold	3.5147	68.1	105	3162	99.24	1.26	d__Bacteria;p__Actinobacteriota;c__Actinomycetia;o__Actinomycetales;f__Microbacteriaceae;g__Cryobacterium;s__Cryobacterium sp.
TMT4-31	24	PT	GCA_004403385.1	Scaffold	3.94223	67.6	74	3640	98.99	2.53	d__Bacteria;p__Actinobacteriota;c__Actinomycetia;o__Actinomycetales;f__Microbacteriaceae;g__Cryobacterium;s__Cryobacterium zongtaii
Y11			GCA_002929535.1	Scaffold	4.0283	63.3	61	3634	99.24	1.24	d__Bacteria;p__Actinobacteriota;c__Actinomycetia;o__Actinomycetales;f__Microbacteriaceae;g__Cryobacterium;s__Cryobacterium sp.
Y29			GCA_002929825.1	Contig	3.66171	63.5	37	3303	98.99	0.51	d__Bacteria;p__Actinobacteriota;c__Actinomycetia;o__Actinomycetales;f__Microbacteriaceae;g__Cryobacterium;s__Cryobacterium sp.
Y50			GCA_002929805.1	Scaffold	4.40325	63.2	105	4007	98.65	2.78	d__Bacteria;p__Actinobacteriota;c__Actinomycetia;o__Actinomycetales;f__Microbacteriaceae;g__Cryobacterium;s__Cryobacterium sp.
Y57			GCA_002929505.1	Contig	4.01192	63.2	73	3645	98.99	2.78	d__Bacteria;p__Actinobacteriota;c__Actinomycetia;o__Actinomycetales;f__Microbacteriaceae;g__Cryobacterium;s__Cryobacterium sp.
Y62			GCA_002929785.1	Scaffold	4.23402	63.2	121	3871	99.49	3.91	d__Bacteria;p__Actinobacteriota;c__Actinomycetia;o__Actinomycetales;f__Microbacteriaceae;g__Cryobacterium;s__Cryobacterium sp.
Y82			GCA_002929495.1	Contig	3.69125	63.6	37	3350	98.74	1.11	d__Bacteria;p__Actinobacteriota;c__Actinomycetia;o__Actinomycetales;f__Microbacteriaceae;g__Cryobacterium;s__Cryobacterium sp.
ZS14-85			GCA_022760445.1	Scaffold	4.41259	67.9	13	3992	98.74	1.89	d__Bacteria;p__Actinobacteriota;c__Actinomycetia;o__Actinomycetales;f__Microbacteriaceae;g__Cryobacterium;s__Cryobacterium sp.
Cryobacterium zongtaii TMN-39-1	26	PT	GCA_002909405.1	Contig	3.89498	67.8	34	3626	99.49	2.53	d__Bacteria;p__Actinobacteriota;c__Actinomycetia;o__Actinomycetales;f__Microbacteriaceae;g__Cryobacterium;s__Cryobacterium zongtaii
Cryobacterium zongtaii TMB1-8	26	PT	GCA_002909365.1	Contig	4.08291	67.7	76	3805	99.49	1.63	d__Bacteria;p__Actinobacteriota;c__Actinomycetia;o__Actinomycetales;f__Microbacteriaceae;g__Cryobacterium;s__Cryobacterium zongtaii
BB307			GCA_012274275.1	Contig	2.76453	67	3	2541	98.57	0.25	d__Bacteria;p__Actinobacteriota;c__Actinomycetia;o__Actinomycetales;f__Microbacteriaceae;g__Terrimesophilobacter;s__Terrimesophilobacter sp.
BB736			GCA_014980265.1	Contig	2.76507	66.9	7	2552	98.57	0.25	d__Bacteria;p__Actinobacteriota;c__Actinomycetia;o__Actinomycetales;f__Microbacteriaceae;g__Terrimesophilobacter;s__Terrimesophilobacter sp.
