# Supplementary material for: Diversity of the genus Cryobacterium and proposal of 19 novel species isolated from glaciers
Source: Front Microbiol. 2023 Mar 20;14:1115168. doi: 10.3389/fmicb.2023.1115168 (PMC10067761; doi:10.3389/fmicb.2023.1115168)
Supplement: Supplementary file 3 [file Data_Sheet_3.XLSX]

## Sheet: Biolog GEN III
Supplementary Table 4. Utilization of carbohydrates of the type strains of 19 novel Cryobacterium species.
	Sr54T	Sr59T	Hz16T	Sr39T	Hh4T	Hh14T	TMT1-51T	TMT1-1T	TMT1-23-1T	TMT2-16T	TMT2-48-2T	TMT1-22T	MDB1-5T	MDT1-3T	RHLT2-21T	RHLS22-1T	MDB2-BT	Sr47T	HLT2-23T
dextrin	-	+	-	-	+	-	+	+	+	+	+	+	+	+	+	+	-	-	-
D-maltose	+	+	+	-	+	-	+	+	+	+	+	+	+	+	+	+	+	+	+
D-trehalose	+	+	-	-	+	-	+	+	+	+	+	+	+	+	+	+	+	-	+
D-cellobiose	+	+	+	+	+	+	+	-	+	+	+	+	+	+	+	+	+	+	+
gentiobiose	-	+	-	-	+	+	+	-	+	-	-	-	-	+	+	+	-	-	+
sucrose	+	+	+	+	+	-	+	-	+	+	+	+	+	+	+	+	+	-	+
D-turanose	-	+	+	-	+	-	+	-	-	+	+	+	+	+	+	+	+	-	+
stachyose	+	+	-	-	-	-	+	-	-	-	-	-	+	-	-	-	+	+	+
D-raffinose	-	+	-	-	-	-	+	-	-	-	-	-	+	+	-	-	+	+	-
α-D-lactose	-	+	-	-	+	-	+	-	+	-	+	-	-	+	-	-	-	-	-
D-melibiose	-	+	-	-	+	-	+	-	-	-	-	-	+	+	-	-	+	+	-
β-methyl-D-glucoside	-	+	-	-	-	+	-	-	+	-	-	-	+	-	-	-	+	-	+
D-salicin	-	+	+	-	+	+	-	+	+	-	+	-	+	+	-	+	+	-	+
N-acetyl-D-glucosamine	-	+	-	+	+	-	-	-	+	+	+	-	+	+	+	+	+	+	-
N-acetyl-β-D-mannosamine	-	+	-	-	-	-	-	-	+	-	-	-	-	-	-	+	-	-	-
N-acetyl-D-galactosamine	-	+	-	-	-	-	-	-	-	-	-	-	+	-	-	-	-	+	-
N-acetyl neuraminic acid	-	+	-	-	-	-	-	-	-	-	-	-	-	-	-	-	-	-	-
α-D-glucose	+	+	+	+	+	+	+	+	+	+	+	+	+	+	+	+	+	+	+
D-mannose	+	+	+	-	+	+	+	+	+	+	+	+	+	+	+	+	+	+	+
D-fructose	-	+	+	+	+	+	+	+	+	+	+	+	+	+	+	+	+	+	+
D-galactose	+	+	+	-	+	+	+	+	+	+	+	+	+	+	+	+	+	+	-
3-methyl glucose	-	-	-	-	-	-	-	-	-	+	-	-	-	-	-	-	-	-	-
D-fucose	-	+	-	-	-	-	-	-	-	-	-	-	-	-	-	-	-	-	-
L-fucose	-	-	+	-	-	-	-	-	-	-	-	-	-	-	-	-	-	+	-
L-rhamnose	-	+	+	-	-	-	-	-	+	-	-	-	+	-	-	-	+	+	+
inosine	-	+	+	-	+	+	+	+	+	+	+	+	+	+	+	+	-	-	+
D-sorbitol	+	+	-	-	-	+	-	-	-	-	+	-	+	-	+	+	-	+	+
D-mannitol	-	+	+	-	+	+	-	+	-	+	+	-	+	+	-	-	+	+	+
D-arabitol	+	-	+	-	-	+	-	+	-	-	-	-	-	+	-	+	-	+	+
myo-inositol	-	-	+	-	-	+	-	-	-	-	-	-	-	-	-	-	-	-	+
glycerol	+	+	+	+	+	+	+	-	+	+	+	-	+	+	+	+	+	+	+
D-glucose-6-PO4	-	-	-	-	-	-	-	-	-	-	-	+	-	-	-	-	-	-	-
D-fructose-6-PO4	-	-	-	-	+	-	-	-	-	-	-	+	-	-	-	-	-	-	-
D-aspartic acid	-	-	-	-	-	-	-	-	-	-	-	-	-	-	-	-	-	-	-
D-serine	+	-	-	-	-	-	-	-	-	-	-	-	-	-	-	-	-	-	-
gelatin	+	-	-	-	-	-	-	-	-	-	-	-	-	-	-	-	-	-	-
glycyl-L-proline	+	+	+	+	-	-	-	-	-	-	-	-	+	+	-	-	-	-	-
L-alanine	+	+	+	+	+	+	+	-	+	+	+	+	+	+	-	-	-	+	+
L-arginine	+	-	+	+	+	-	+	-	+	+	+	+	+	+	+	-	-	+	+
L-aspartic acid	-	+	-	-	-	-	-	-	-	-	-	-	-	-	-	-	-	-	-
L-glutamic acid	-	+	+	+	+	-	+	-	+	+	+	+	+	+	+	-	-	+	-
L-histidine	-	+	-	-	+	-	+	-	+	-	+	+	+	+	-	-	-	+	-
L-pyroglutamic acid	-	-	+	+	-	+	-	+	-	-	-	-	-	-	-	-	-	+	-
L-serine	+	-	-	-	+	-	-	-	+	-	+	+	-	+	-	-	-	+	-
pectin	+	+	-	-	-	-	-	-	-	-	+	+	+	+	-	-	-	-	+
D-galacturonic acid	+	+	-	-	-	+	-	-	-	-	-	-	+	-	-	-	-	-	+
L-galactonic acid lactone	-	+	-	-	-	+	-	-	-	-	-	-	+	-	-	-	-	-	+
D-gluconic acid	+	+	+	+	+	+	+	+	-	+	+	+	+	+	+	+	+	+	+
D-glucuronic acid	-	+	-	-	-	+	-	-	-	-	-	-	+	-	-	-	-	-	+
glucuronamide	-	-	-	-	-	-	-	-	-	-	-	-	-	-	-	-	-	-	-
mucic acid	+	-	-	-	-	-	-	-	-	-	-	-	-	-	-	-	-	-	-
quinic acid	+	-	-	-	-	-	-	-	-	-	-	-	-	-	-	-	-	-	-
D-saccharic acid	+	-	-	-	-	-	-	+	-	-	-	-	-	-	-	-	-	-	-
p-hydroxy- phenylacetic acid	-	-	-	-	+	-	+	-	+	+	+	+	+	+	-	-	-	-	-
methyl pyruvate	-	+	-	-	-	-	-	-	+	+	+	+	-	+	-	+	-	-	-
D-lactic acid methyl ester	-	-	-	-	-	-	-	-	-	-	-	+	+	-	-	-	-	-	-
L-lactic acid	+	+	+	+	+	+	+	+	+	+	+	+	+	+	+	-	+	+	+
citric acid	+	+	-	-	-	+	-	-	-	-	-	-	-	-	-	+	-	-	-
α-keto-glutaric acid	-	-	-	-	-	-	-	-	-	-	-	-	+	-	-	-	-	-	-
D-malic acid	+	+	+	+	-	-	-	+	+	-	-	+	+	-	-	-	-	+	-
L-malic acid	+	+	+	+	-	+	+	+	+	+	+	+	+	+	+	+	+	+	+
bromo-succinic acid	-	+	+	-	-	-	+	+	+	+	+	+	-	+	-	+	-	-	-
Tween 40	+	+	-	-	+	-	+	-	+	+	+	+	+	+	-	-	-	-	+
γ-amino butryric acid	+	-	+	-	+	-	+	-	+	+	+	+	+	-	-	-	-	+	+
α-hydroxy butyric acid	+	+	-	+	+	+	+	-	+	+	+	+	+	+	-	-	-	-	+
β-hydroxy-D,L-butyric acid	+	+	+	+	-	+	+	-	-	-	-	+	+	+	+	-	+	+	-
α-keto-butyric acid	-	+	+	+	-	-	-	-	-	-	+	+	+	+	-	-	-	-	-
acetoacetic acid	+	-	+	-	-	-	-	+	+	+	+	+	+	-	-	-	-	-	+
propionic acid	-	+	+	+	+	+	+	+	+	+	+	+	+	+	+	+	+	+	+
acetic acid	+	+	+	+	+	+	+	+	+	-	+	+	+	+	+	+	+	+	+
formic acid	-	+	+	+	-	-	+	+	-	-	+	+	-	+	-	-	-	-	-
